# Supplementary material for: Relationship Between the Use of Fitness Trackers and Smartwatches for Monitoring Physical Activity and the Sociodemographic Characteristics of Long-Term Care Residents During the COVID-19 Lockdown
Source: Medicina (Kaunas). 2024 Dec 25;61(1):6. doi: 10.3390/medicina61010006 (PMC11767113; doi:10.3390/medicina61010006)
Supplement: Supplementary file 1 [file medicina-61-00006-s001.zip]

Archive with 1 entries (1 files):
- medicina-3344313-supplementary.pdf
